# Supplementary material for: Assessment of Potential Toxic Effects of RNAi-Based Transgenic Cotton on the Non-Target Predator Harmonia axyridis
Source: Biology (Basel). 2025 Sep 2;14(9):1173. doi: 10.3390/biology14091173 (PMC12467772; doi:10.3390/biology14091173)
Supplement: Supplementary file 1 [file biology-14-01173-s001.zip]

Archive with 1 entries (1 files):
- biology-3746770-supplementary.pdf
